# Supplementary material for: Systematic Functional Characterization of Human 21st Chromosome Orthologs in Caenorhabditis elegans
Source: G3 (Bethesda). 2018 Jan 24;8(3):967–79. doi: 10.1534/g3.118.200019 (PMC5844316; doi:10.1534/g3.118.200019)
Supplement: Supplementary file 2 [file 967TableS1.xlsx]

## Sheet: Orthologs
#human gene	Human Uniprot	Human Gene	Mouse Gene	Mouse Chromosome	DSCR (from Mobley 2016)	Ts65Dn (From Olson Reeves 2004)	InParanoid Orthology Type	Worm Uniprot	Worm Sequence ID	Worm Gene	Ahringer RNAi Probe	RNAi viability phenotype detected this study	Replicated RNAi viability phenotype	RNAi WT phenotype detected this study	Replicated WT RNAi phenotype	No RNAi probe available (11/2017)	First examined in this study	Discrepancy with previous report(s)	RNAi Phenotype(s) detected in previous studies	Worm Gene	Mutant strain(s) tested in this study if available and viable	Mutant tested here or evidence of inviability	No mutant available (11/2017) and no evidence of inviability	Behavioral phenotype found here	Phenotype(s) found here	Replicated mutant phenotype(s)	First reported in this study	Discrepancy with previous studies	Not yet studied using RNAi or mutant in any report	#worm gene
1	P78563	ADARB1	Adarb1	10			many-to-one	Q22618	T20H4.4	adr-2	III-3J14			✓	✓				WT phenotype in Kamath et al., 2003	adr-2	BB3	✓								1
2	P48047	ATP5O	Atp5o	16		✓	one-to-one	Q7JNG1	F27C1.7	atp-3	I-2O16	✓	✓						Emb (Simmer et al., 2003; Fraser et al., 2000)	atp-3	none available	✓								2
3	Q9Y2C3	B3GALT5	B3galt5	16	✓	✓	many-to-one	Q8MQG4	B0024.15	B0024.15	V-7K15			✓			✓		not reported in Kamath et al., 2003	B0024.15	FX6706	✓		✓	Pump					3
4	P35520	CBS	Cbs	17			one-to-many	Q93244	C17G1.7	cysl-1	X-4L22			✓	✓				WT phenotype in Kamath et al., 2003	cysl-1	RB899	✓								4
	P35520	CBS	Cbs	17			one-to-many	O45679	K10H10.2	cysl-2	II-9M07			✓	✓				WT phenotype in Kamath et al., 2003	cysl-2	RB2535	✓		✓	Displace		✓			5
	P35520	CBS	Cbs	17			one-to-many	O01592	R08E5.2	cysl-3	V-3C18			✓	✓				WT phenotype in Kamath et al., 2003; no phenotype in wormbase 11/2017	cysl-3	none available		✓							6
	P35520	CBS	Cbs	17			one-to-many	O16284	F59A7.9	cysl-4	V-2A09			✓			✓		not reported in Kamath et al., 2003	cysl-4	RB2436	✓								7
5	P50990	CCT8	Cct8	16		✓	one-to-one	Q9N358	Y55F3AR.3	cct-8	IV-8P07	✓					✓		not reported in Kamath et al., 2003	cct-8	none available	✓								8
6	Q13112	CHAF1B	Chaf1b	16	✓	✓	one-to-one	Q95XL8	Y71G12B.1	chaf-2	I-8O03			✓				✓	Emb (Sonnichsen et al., 2005; Nakano, Stillman & Horvitz, 2011); dead eggs laid + sterile + L1 arrest (Gottschalk et al., 2005)	chaf-2	none available	✓								9
7	Q96NY7	CLIC6	Clic6	16		✓	one-to-many	G5ED64	D1086.9	D1086.9	-					✓			not reported in Kamath et al., 2003; no phenotype in wormbase 11/2017	D1086.9	none available		✓						✓	10
	Q96NY7	CLIC6	Clic6	16		✓	one-to-many	Q564Q6	H39E23.3	H39E23.3	-					✓			not reported in Kamath et al., 2003; no phenotype in wormbase 11/2017	H39E23.3	none available		✓						✓	11
8	P39060	COL18A1	Col18a1	10			many-to-one	G5EGA4	C36B1.1	cle-1	I-4E22			✓	✓				WT phenotype in Kamath et al., 2003; WORBASE 11/2017: Pvl (Rual et al., 2004); transgene expression reduced (Watson et al., 2013)	cle-1	VC943	✓		✓	Pump		✓			12
9	Q14689	DIP2A	Dip2a	10			many-to-one	Q1RS87	F28B3.4	dip-2	I-2M19	✓	✓						WT phenotype in Kamath et al., 2003; Emb (Simmer et al., 2003)	dip-2	RB979	✓								13
10	Q9NYP3	DONSON	Donson	16		✓	one-to-one	H2KYF1		dnsn-1	II-1O15	✓	✓						nonviable and locomotion variant in Kamath et al. 2003;	dnsn-1	FX3322	✓		✓	Explore		✓			14
11	Q9Y3R5	DOPEY2	Dopey2	16	✓	✓	many-to-one	Q9XW10	Y18D10A.13	pad-1	I-6F05	✓	✓						Emb (Simmer et al., 2003); Ste (Ceron et al., 2007)	pad-1	none available	✓								15
12	O60469	DSCAM	Dscam	16	✓	✓	many-to-one	Q9TXI8	F39H12.4	igcm-1	X-8D03			✓			✓		not reported in Kamath et al., 2003; no phenotype in wormbase 11/2017	igcm-1	RB870	✓								16
13	Q13627	DYRK1A	Dyrk1a	16	✓	✓	many-to-one	Q8WQL7	T04C10.1	mbk-1	X-6J16			✓	✓				WT phenotype in Kamath et al., 2003	mbk-1	EK228	✓								17
14	P58658	EVA1C	Eva1c	16		✓	one-to-one	Q9XU98	F32A7.3	eva-1	I-7I22			✓	✓				WT phenotype in Kamath et al., 2003; mitochondria alignment variant + muscle cell attachment variant + protein expression reduced (Etheridge et al., 2015)	eva-1	VC868	✓		✓	Explore, Displace		✓			18
15	P22102	GART	Gart	16		✓	one-to-one	Q20143	F38B6.4	F38B6.4	X-3F13			✓	✓				WT phenotype in Kamath et al., 2003; no phenotype in wormbase 11/2017	F38B6.4	none available		✓							19
16	P48723	HSPA13	Hspa13	16			one-to-one	Q20752	F54C9.2	stc-1	II-6A08	✓	✓						Gro (Kamath et al., 2003)	stc-1	homozygous inviable	✓								20
17	P05107	ITGB2	Itgb2	10			many-to-one	Q27874	ZK1058.2	pat-3	III-1P02	✓	✓						Emb (Kamath et al., 2003)	pat-3	homozygous inviable	✓								21
18	Q15811	ITSN1	Itsn1	16		✓	many-to-one	Q9U2T9	Y116A8C.36	itsn-1	IV-8I23			✓	✓				WT phenotype in Kamath et al., 2003	itsn-1	VC201	✓								22
19	P57087	JAM2	Jam2	16		✓	many-to-one	A8WFH3	T25D10.2	zig-10	II-5A05			✓	✓				WT phenotype in Kamath et al., 2003	zig-10	FX6327	✓								23
20	P48051	KCNJ6	Kcnj6	16	✓	✓	many-to-one	D3YT08	M02A10.2	irk-2	X-1I21			✓				✓	Ste (Kamath et al., 2003); no phenotype in wormbase	irk-2	none available	✓								24
21	O94822	LTN1	Ltn1	16		✓	one-to-one	Q65XX2	Y54E10A.11	Y54E10A.11	-					✓			not reported in Kamath et al., 2003; no phenotype in wormbase 11/2017	Y54E10A.11	none available		✓						✓	25
22	Q9NYK5	MRPL39	Mrpl39	16		✓	one-to-one	Q4W5T0	Y46H3A.7	mrpl-39	V-1L20	✓	✓				✓		not reported in Kamath et al., 2003; no phenotype in wormbase 11/2017	mrpl-39	none available	✓								26
23	P82932	MRPS6	Mrps6	16		✓	one-to-one	O61791	R12E2.12	mrps-6	I-1H04	✓	✓						WT phenotype in Kamath et al., 2003; Lva & thin (Simmer et al., 2003);	mrps-6	none available	✓								27
24	Q9Y5N5	N6AMT1	N6amt1	16		✓	one-to-one	O16582	C33C12.9	mtq-2	II-2M20			✓	✓				WT phenotype in Kamath et al., 2003; no phenotype in wormbase 11/2017	mtq-2	FX3565; VC3037	✓		✓	Ric, Pump, Explore		✓			28
25	O15394	NCAM2	Ncam2	16			many-to-one	Q8MQ86	F02G3.1	ncam-1	X-1I17			✓	✓				WT phenotype in Kamath et al., 2003; no phenotype in wormbase 11/2017	ncam-1	VH860	✓		✓	Pump		✓			29
26	Q9Y5B6	PAXBP1	Paxbp1	16		✓	many-to-one	G5ECH1	F43G9.12	F43G9.12	I-4C12	✓	✓						Emb (Kamath et al., 2003 & Simmer et al., 2003 & Ceron et al., (2003); Amrozowicz, Hanazawa, Dorsett & Schedl (2010)	F43G9.12	none available	✓								30
27	P57721	PCBP3	Pcbp3	10			many-to-one	Q95Y67	Y119D3B.17	pes-4	III-8I07	✓	✓						Emb (Kamath et al., 2003); no phenotype in wormbase	pes-4	none available	✓								31
28	O00764	PDXK	Pdxk	10			one-to-one	O01824	F57C9.1	pdxk-1	I-2K05			✓	✓				WT phenotype in Kamath et al., 2003; no phenotype in wormbase 11/2017	pdxk-1	VC40866	✓		✓	Ric, Pump, Explore		✓			32
29	P17858	PFKL	Pfkl	10			many-to-one	Q9TZL8	Y71H10A.1	pfk-1.1	X-2C11	✓	✓						WT phenotype in Kamath et al., 2003; Emb (Sonnichsen et al., 2005)	pfk-1.1	two homozygous inviable strains	✓								33
30	Q9Y2G5	POFUT2	Pofut2	10			one-to-one	Q8WR51	K10G9.3	pad-2	III-8G24			✓	✓		✓		not reported in Kamath et al., 2003	pad-2	FX1756	✓		✓	Pump		✓			34
31	Q86YR6	POTED	Poteg				many-to-one	G5EFS1	C04F12.3	ikb-1	I-4H10			✓	✓				WT phenotype in Kamath et al., 2003; pathogen susceptibility increased (Pujol et al., (2001)	ikb-1	none available		✓							35
32	P53805	RCAN1	Rcan1	16		✓	many-to-one	P53806	F54E7.7	rcan-1	III-3A09			✓	✓				WT phenotype in Kamath et al., 2003; no phenotype in wormbase 11/2017	rcan-1	FX2021	✓								36
33	P56182	RRP1	Rrp1	10			many-to-one	Q18674	C47E12.7	C47E12.7	IV-5O03	✓	✓						Gro Kamath et al., 2003; Ste Rual et al., 2004	C47E12.7	none available	✓								37
34	Q14684	RRP1B	Rrp1b	17			many-to-one	Q18674	C47E12.7	C47E12.7	duplicate	duplicate	duplicate						duplicate	C47E12.7	duplicate	duplicate								duplicate
35	Q01196	RUNX1	Runx1	16		✓	many-to-one	G5EFQ5	B0414.2	rnt-1	I-2L23			✓	✓				WT phenotype in Kamath et al., 2003	rnt-1	VC200	✓		✓	Displace		✓			38
36	O95104	SCAF4	Scaf4	16		✓	many-to-one	O01864	D1007.7	nrd-1	I-2A21	✓	✓						WT phenotype in Kamath et al., 2003; Emb Maeda et al., 2001; Mlv Cui et al., 2008	nrd-1	FX2657	✓								39
37	Q9NVD3	SETD4	Setd4	16	✓	✓	one-to-one	Q9BPP1	Y92H12BR.6	set-29	-					✓			not reported in Kamath et al., 2003; no phenotype in wormbase 11/2017	set-29	RB2097	✓								40
38	P55822	SH3BGR	Sh3bgr	16	✓	✓	one-to-one	K8ES47	Y105E8A.1	Y105E8A.1	I-9O01			✓			✓		not reported in Kamath et al., 2003; no phenotype in wormbase 11/2017	Y105E8A.1	FX2626	✓								41
39	Q14190	SIM2	Sim2	16	✓	✓	many-to-one	P90953	T01D3.2	hlh-34	V-9C07			✓	✓				WT phenotype in Kamath et al., 2003; dauer lifespan enhanced Xie & Roy (2012)	hlh-34	none available		✓							42
40	P00441	SOD1	Sod1	16		✓	one-to-many		C15F1.7	sod-1	II-5G04			✓			✓		not reported in Kamath et al., 2003	sod-1	FX776	✓								43
	P00441	SOD1	Sod1	16		✓	one-to-many		ZK430.3	sod-5	II-3F14			✓	✓				WT phenotype in Kamath et al., 2003	sod-5	GA503	✓								44
41	P18583	SON	Son	16		✓	one-to-one	Q9TYS1	D1037.1	D1037.1	I-1F05			✓	✓				WT phenotype in Kamath et al., 2003; no phenotype in wormbase 11/2017	D1037.1	RB1489	✓								45
42	O43426	SYNJ1	Synj1	16		✓	many-to-one	G5ECL2	JC8.10	unc-26	IV-7E19			✓	✓				WT phenotype in Kamath et al., 2003	unc-26	DR97	✓		✓	Ric, Pump, Explore, Displace	Harris et al., 2000	✓			46
43	P56557	TMEM50B	Tmem50b	16		✓	many-to-one	Q9N2X7	Y74C10AL.2	Y74C10AL.2	-					✓			not reported in Kamath et al., 2003; no phenotype in wormbase 11/2017	Y74C10AL.2	none available		✓						✓	47
44	P48553	TRAPPC10	Trappc10	10			one-to-one	B1V899	Y71G12A.2	trpp-10	I-9P01			✓	✓				not reported in Kamath et al., 2003; no phenotype in wormbase 11/2017	trpp-10	none available		✓							48
45	P60604	UBE2G2	Ube2g2	10			one-to-one	Q9U1Q1	Y87G2A.9	ubc-14	-					✓			not reported in Kamath et al., 2003; Emb - Jones, Crowe, Stevens, Candido (2002)	ubc-14	none available	✓								49
46	Q9UHP3	USP25	Usp25	16			many-to-one	Q09931	K02C4.3	K02C4.3	II-5P18			✓	✓				WT phenotype in Kamath et al., 2003; no phenotype in wormbase 11/2017	K02C4.3	none available	✓								50
47	P57081	WDR4	Wdr4	17			one-to-one	Q23232	Y102E9.2	wdr-4	III-3F21			✓	✓				WT phenotype in Kamath et al., 2003; no phenotype in wormbase 11/2017	wdr-4	none available	✓								51
										Total:	45	14	13	31	24	6	8	2		Total:	28	43	9	11	11	1	10	0	4

## Sheet: Other Orthologs
#human gene	Human Uniprot	Human Gene	OrthoList Ortholog	Worm Sequence ID	Worm Gene	#worm gene
1	P45844	ABCG1	Y	C10C6.5	wht-2	1
	P45844	ABCG1	Y	C16C10.12	wht-3	2
	P45844	ABCG1	Y	T26A5.1	wht-6	3
	P45844	ABCG1	Y	Y47D3A.11	wht-8	4
2	Q9UHI8	ADAMTS1	Y	F25H8.3	gon-1	5
3	Q9UNA0	ADAMTS5	Y	F25H8.3	gon-1
4	P05067	APP	Y	C42D8.8	apl-1	6
5	Q9Y2C3	B3GALT5	Y	Y39E4B.9	bre-2	7
	Q9Y2C3	B3GALT5	Y	C47F8.3	C47F8.3	8
	Q9Y2C3	B3GALT5	Y	C47F8.5	C47F8.5	9
	Q9Y2C3	B3GALT5	Y	C47F8.6	C47F8.6	10
	Q9Y2C3	B3GALT5	Y	C54C8.3	C54C8.3	11
	Q9Y2C3	B3GALT5	Y	E03H4.11	E03H4.11	12
	Q9Y2C3	B3GALT5	Y	F14B6.4	F14B6.4	13
	Q9Y2C3	B3GALT5	Y	F14B6.6	F14B6.6	14
	Q9Y2C3	B3GALT5	Y	T09E11.10	T09E11.10	15
	Q9Y2C3	B3GALT5	Y	T09F5.1	T09F5.1	16
	Q9Y2C3	B3GALT5	Y	T15D6.5	T15D6.5	17
6	Q9Y5Z0	BACE2	Y	Y39B6A.20	asp-1	18
	Q9Y5Z0	BACE2	Y	T18H9.2	asp-2	19
	Q9Y5Z0	BACE2	Y	F21F8.3	asp-5	20
	Q9Y5Z0	BACE2	Y	F21F8.7	asp-6	21
	Q9Y5Z0	BACE2	Y	C11D2.2	C11D2.2	22
	Q9Y5Z0	BACE2	Y	C15C8.3	C15C8.3	23
	Q9Y5Z0	BACE2	Y	F21F8.2	F21F8.2	24
	Q9Y5Z0	BACE2	Y	F21F8.4	F21F8.4	25
	Q9Y5Z0	BACE2	Y	F28A12.4	F28A12.4	26
	Q9Y5Z0	BACE2	Y	F59D6.2	F59D6.2	27
	Q9Y5Z0	BACE2	Y	F59D6.3	F59D6.3	28
	Q9Y5Z0	BACE2	Y	K10C2.3	K10C2.3	29
	Q9Y5Z0	BACE2	Y	Y39B6A.22	Y39B6A.22	30
	Q9Y5Z0	BACE2	Y	Y39B6A.23	Y39B6A.23	31
	Q9Y5Z0	BACE2	Y	Y39B6A.24	Y39B6A.24	32
	Q9Y5Z0	BACE2	Y	ZK384.3	ZK384.3	33
	Q9Y5Z0	BACE2	Y	ZK384.6	ZK384.6	34
7	O43822	C21orf2	Y	F09G8.5	F09G8.5	35
8	Q9Y426	C2CD2	Y	R11G1.6	R11G1.6	36
9	P16152	CBR1	Y	T04B2.6	dhs-31	37
10	O75828	CBR3	Y	T04B2.6	dhs-31
11	P35520	CBS	Y	ZC373.1	cbs-1	38
	P35520	CBS	Y	F54A3.4	cbs-2	39
	P35520	CBS	Y	F59A7.7	F59A7.7	40
12	Q96NY7	CLIC6	Y	Y105E8A.22	exc-4	41
	Q96NY7	CLIC6	Y	F26H11.5	exl-1	42
13	P12109	COL6A1	Y	C16E9.1	C16E9.1	43
	P12109	COL6A1	Y	C18H7.1	C18H7.1	44
	P12109	COL6A1	Y	Y37B11A.1	cutl-23	45
14	P12110	COL6A2	Y	C16E9.1	C16E9.1	46
	P12110	COL6A2	Y	C18H7.1	C18H7.1	47
	P12110	COL6A2	Y	Y37B11A.1	cutl-23	48
15	P11308	ERG	Y	T08H4.3	ast-1	49
	P11308	ERG	Y	C42D8.4	ets-5	50
16	P15036	ETS2	Y	F19F10.5	ets-7	51
	P15036	ETS2	Y	C52B9.2	ets-9	52
	P15036	ETS2	Y	F19F10.1	F19F10.1	53
17	P58499	FAM3B	Y	M70.4	M70.4	54
	P58499	FAM3B	Y	Y73B3A.3	Y73B3A.3	55
18	Q06546	GABPA	Y	F19F10.5	ets-7	56
	Q06546	GABPA	Y	F19F10.1	F19F10.1	57
19	P39086	GRIK1	Y	K10D3.1	glr-3	58
	P39086	GRIK1	Y	C06A8.9	glr-4	59
	P39086	GRIK1	Y	ZC196.7	glr-5	60
20	P50747	HLCS	Y	F13H8.10	bpl-1	61
21	Q99712	KCNJ15	Y	K04G11.5	irk-3	62
22	O60318	MCM3AP	Y	F20D12.2	F20D12.2	63
23	Q14149	MORC3	Y	ZC155.3	morc-1	64
24	Q9NYK5	MRPL39	Y	C47D12.6	tars-1	65
25	P20591	MX1	Y	C02C6.1	dyn-1	66
26	P20592	MX2	Y	C02C6.1	dyn-1
27	Q8TAK6	OLIG1	Y	DY3.3	hlh-16	67
28	Q13516	OLIG2	Y	DY3.3	hlh-16
29	O95613	PCNT	Y	ZC8.4	lfi-1	68
30	P17858	PFKL	Y	C50F4.2	pfk-1.2	69
31	Q86YR6	POTED	Y	T04C12.6	act-1	70
	Q86YR6	POTED	Y	T04C12.5	act-2	71
	Q86YR6	POTED	Y	T04C12.4	act-3	72
	Q86YR6	POTED	Y	M03F4.2	act-4	73
	Q86YR6	POTED	Y	T25C8.2	act-5	74
32	P53801	PTTG1IP	Y	C37C3.12	C37C3.12	75
33	Q15269	PWP2	Y	F55F8.3	F55F8.3	76
34	P57052	RBM11	Y	Y37D8A.21	Y37D8A.21	77
35	P41440	SLC19A1	Y	C06H2.4	folt-1	78
	P41440	SLC19A1	Y	F37B4.7	folt-2	79
	P41440	SLC19A1	Y	C50E3.16	folt-3	80
	P57057	SLC37A1	Y	T10C6.6	T10C6.6	81
	P57057	SLC37A1	Y	T11G6.2	T11G6.2	82
	P57057	SLC37A1	Y	T11G6.3	T11G6.3	83
	P57057	SLC37A1	Y	T11G6.4	T11G6.4	84
36	P00441	SOD1	Y	F55H2.1	sod-4	85
37	P18583	SON	Y	C04G2.8	C04G2.8	86
	P18583	SON	Y	C10G11.9	C10G11.9	87
	P18583	SON	Y	T27A3.4	T27A3.4	88
38	P55854	SUMO3	Y	K12C11.2	smo-1	89
39	Q13009	TIAM1	Y	C11D9.1	cgef-2	90
40	O94759	TRPM2	Y	ZK512.3	ced-11	91
41	P53804	TTC3	Y	C09E7.7	C09E7.7	92
	P53804	TTC3	Y	C09E7.8	C09E7.8	93
	P53804	TTC3	Y	C09E7.9	C09E7.9	94
	P53804	TTC3	Y	F27B3.5	F27B3.5	95
42	Q01081	U2AF1	Y	Y116A8C.35	uaf-2	96
43	P57075	UBASH3A	Y	F09C12.8	F09C12.8	97
	P57075	UBASH3A	Y	F55A11.11	F55A11.11	98
	P57075	UBASH3A	Y	T07F12.1	T07F12.1	99
44	P60604	UBE2G2	Y	F58A4.10	ubc-7	100
45	O60287	URB1	Y	T05H4.10	T05H4.10	101
46	P45844	ABCG1	many-to-many	C05D10.3	wht-1	102
	P45844	ABCG1	many-to-many	F02E11.1	wht-4	103
	P45844	ABCG1	many-to-many	F19B6.4	wht-5	104
	P45844	ABCG1	many-to-many	Y42G9A.6	wht-7	105
47	P02489	CRYAA	many-to-many	T22A3.2	hsp-12.1	106
	P02489	CRYAA	many-to-many	C14B9.1	hsp-12.2	107
	P02489	CRYAA	many-to-many	F38E11.1	hsp-12.3	108
	P02489	CRYAA	many-to-many	F38E11.2	hsp-12.6	109
48	P39086	GRIK1	many-to-many	C06E1.4	glr-1	110
	P39086	GRIK1	many-to-many	B0280.12	glr-2	111

## Sheet: No Orthologs
#human gene	Human Uniprot	Human Gene	OrthoList Ortholog
1		AGPAT3	N
2		AIRE	N
3		ATP5J	N
4		BACH1	N
5		BAGE3	N
6		BAGE4	N
7		BRWD1	N
8		BTG3	N
9		C21orf140	N
10		C21orf33	N
11		C21orf58	N
12		C21orf59	N
13		C21orf62	N
14		C21orf91	N
15		CHODL	N
16		CLDN14	N
17		CLDN17	N
18		CLDN8	N
19		CRYZL1	N
20		CSTB	N
21		CXADR	N
22		CYYR1	N
23		DNAJC28	N
24		DNMT3L	N
25		DSCR3	N
26		DSCR4	N
27		FAM207A	N
28		FTCD	N
29		HMGN1	N
30		HSF2BP	N
31		HUNK	N
32		ICOSLG	N
33		IFNAR1	N
34		IFNAR2	N
35		IFNGR2	N
36		IGSF5	N
37		IL10RB	N
38		KCNE1	N
39		KCNE2	N
40		KRTAP10-1	N
41		KRTAP10-10	N
42		KRTAP10-11	N
43		KRTAP10-12	N
44		KRTAP10-2	N
45		KRTAP10-3	N
46		KRTAP10-4	N
47		KRTAP10-5	N
48		KRTAP10-6	N
49		KRTAP10-7	N
50		KRTAP10-8	N
51		KRTAP10-9	N
52		KRTAP11-1	N
53		KRTAP12-1	N
54		KRTAP12-2	N
55		KRTAP12-3	N
56		KRTAP12-4	N
57		KRTAP13-1	N
58		KRTAP13-2	N
59		KRTAP13-3	N
60		KRTAP13-4	N
61		KRTAP15-1	N
62		KRTAP19-1	N
63		KRTAP19-2	N
64		KRTAP19-3	N
65		KRTAP19-4	N
66		KRTAP19-5	N
67		KRTAP19-6	N
68		KRTAP19-7	N
69		KRTAP19-8	N
70		KRTAP20-1	N
71		KRTAP20-2	N
72		KRTAP20-3	N
73		KRTAP21-1	N
74		KRTAP21-2	N
75		KRTAP21-3	N
76		KRTAP22-1	N
77		KRTAP22-2	N
78		KRTAP23-1	N
79		KRTAP24-1	N
80		KRTAP25-1	N
81		KRTAP26-1	N
82		KRTAP27-1	N
83		KRTAP6-1	N
84		KRTAP6-2	N
85		KRTAP6-3	N
86		KRTAP7-1	N
87		KRTAP8-1	N
88		LCA5L	N
89		LIPI	N
90		LRRC3	N
91		LSS	N
92		MAP3K7CL	N
93		MIS18A	N
94		MRAP	N
95		NDUFV3	N
96		NRIP1	N
97		PCP4	N
98		PDE9A	N
99		PIGP	N
100		PKNOX1	N
101		PLAC4	N
102		PRDM15	N
103		PRMT2	N
104		PSMG1	N
105		RIPK4	N
106		RIPPLY3	N
107		RSPH1	N
108		RWDD2B	N
109		S100B	N
110		SAMSN1	N
111		SIK1	N
112		SLC5A3	N
113		SMIM11	N
114		SPATC1L	N
115		TCP10L	N
116		TFF1	N
117		TFF2	N
118		TFF3	N
119		TMPRSS15	N
120		TMPRSS2	N
121		TMPRSS3	N
122		TPTE	N
123		TSPEAR	N
124		UMODL1	N
125		USP16	N
126		WRB	N
127		YBEY	N
128		ZBTB21	N

## Sheet: Worm strains
Strain	Gene	Allele	Chromosome	Outcrossed #	Outcrossed from strain	Source	Control Purpose
BB3	adr-2	gv42	III	x		CGC
CB211	lev-1	e211	IV	x		CGC	levamisole resistant
CZ18537	zig-10	tm6127	II	x		Y. Jin, UCSD
DR97	unc-26	e345	IV	x		CGC
EK228	mbk-1	pk1389	X	x		CGC
JPS641	pad-2	tm1756	III	3x	FX1756	NBRP
JPS686	rcan-1	tm2021	III	2x	FX2021	NBRP
JPS730	Y105E8A.1	tm2626	I	1x	FX2626	NBRP
JPS731	nrd-1	tm2657	I	1x	FX2657	NBRP
JPS636	dnsn-1	tm3322	II	3x	FX3322	NBRP
JPS637	mtq-2	tm3565	II	3x	FX3565	NBRP
JPS684	B0024.15	tm6706	V	1x	FX6706	NBRP
FX776	sod-1	tm776	II	x		NBRP
GA503	sod-5	tm1146	II	x		NBRP
MT1072	egl-4	n477	IV	x		CGC	roamer
N2						CGC
JPS689	ikb-1	nr2027	I	3x	NS3026	CGC
PR678	tax-4	p678	III	x		CGC	dweller
PS2627	dgk-1	sy428	X	x		CGC	aldicarb hypersensitive
JPS693	D1037.1	ok1746	I	1x	RB1489	CGC
JPS642	set-29	ok2772	I	3x	RB2097	CGC
JPS980	cysl-4	ok3359	V	3x	RB2436	CGC
RB2535	cysl-2	ok3516	II	x		CGC
JPS687	igcm-1	ok711	X	2x	RB870	CGC
JPS639	cysl-1	ok762	X	2x	RB899	CGC
JPS685	dip-2	ok885	I	1x	RB979	CGC
JPS690	rnt-1	ok351	I	1x	VC200	CGC
JPS683	itsn-1	ok268	IV	2x	VC201	CGC
JPS694	mtq-2	ok3740	II	2x	VC3037	CGC
JPS966	pdxk-1	gk855208	I	3x	VC40866	CGC
VC868	eva-1	ok1133	I	x		CGC
JPS638	cle-1	gk421	I	1x	VC943	CGC
VH860	ncam-1	hd49	X	x		H. Hutter, Simon Fraiser Univ
